# Supplementary material for: From vine to wine: Data on 87Sr/86Sr from rocks and soils as a geologic and pedologic characterisation of vineyards
Source: Data Brief. 2018 Mar 21;18:731–5. doi: 10.1016/j.dib.2018.03.078 (PMC5996348; doi:10.1016/j.dib.2018.03.078)
Supplement: Supplementary file 1 — Supplementary material Table 1: Soil description and soil/bedrock characterization for each harvest point. Footnotes: local soil names are from [7]; Bedrocks names: MLL=Monte Morello Formation, (Upper Paleocene to Middle Eocene); PLI=: PLIb (Pliocene Poligenic Marine Conglomerate) and PLIs (Pliocene Marine Yellow Sandstone); PLE=Plio-Pleistocene fluviolacustrine deposits; FAA=Blue Shale Formation. Horizons - A: mineral horizon formed at surface, that exhibits accumulation of humified organic matter and/or disturbance of cultivation; B: Sub-surface mineral horizon that exhibit pedogenetic processes; C: Deep horizon little affected by pedogenetic processes and that maintain some features of parent material. The number before the letters indicate a lithological discontinuity of the parent material. Suffix symbols: p-ploughed horizon; w-development of weathering process (colour and structure); g: gleying features, grey mottles due to the iron reduction and leaching after long water stagnation; t: accumulation clay, illuviated from the upper horizons; k: accumulation of carbonates. Legend: n.d.=not determined. [file mmc1.xls]

## Sheet: Data in Brief - Table1
Table 1: soil description and soil/bedrock characterization for each harvest point
Harvest point	Local soil name	WRB classification (2014)	Soil texture	Horizon	Depth (cm)	Geologic formation of parent material	Sand (%)	Clay (%)	Carbonates (%)	Grapevine roots (% on total)
BRO1	Torricella	Skeletic Calcaric Cambisol	Clayic	Ap	20	MLL	22	37	26.3	36
				Bw	110		17	42	25.5	64
BRO2	Torricella	Skeletic Calcaric Cambisol	Clayic	Ap	28	MLL	26	39	25.3	37
				Bw	100		30	42	27.5	63
BRO4	Nebbiano	Chromic Cambisol	Loamic	Ap1	35	PLE	48	29	2.3	33
				Ap2	85		48	31	1.6	60
				Bw	130		49	26	1.1	7
BRO5	Miniera	Stagnic Calcaric Cambisol	Clayic	Ap	25	FAA	26	48	2.4	30
				Bwg	68		24	52	1.1	60
				Cg	83		24	44	0.9	10
BRO6	Nebbiano	Chromic Cambisol	Loamic	Ap1	25	PLE	39	36	2.5	19
				Ap2	110		44	33	2.8	56
				Bwg	140		55	27	0.9	25
BRO8	Santa Lucia	Stagnic Calcaric Cambisol	Clayic	Ap	10	PLE	8	60	3.9	45
				Bwg1	80		15	56	4.8	50
				Bwg2	100		20	50	12.4	5
BRO9	Leccio 1	Abruptic Eutric Luvisol	Loamic	Ap	20	PLI	48	29	0.6	31
				Bw	70		n.d.	n.d.	n.d.	59
				2Bt	140	MLL	22	42	0.5	10
BRO10	Leccio 1	Abruptic Eutric Luvisol	Loamic	Ap	60	PLI	46	32	1.1	76
				2Bt	120	MLL	26	39	4.6	24
BRO11	Leccio 2	Calcaric Cambisol	Arenic	Ap	40	PLI	52	20	15.6	41
				Bw	100		60	17	17.3	35
				BC	130		58	17	10.9	24
BRO12	Leccio 2	Calcaric Cambisol	Arenic	Ap	35	PLI	72	10	6.4	25
				Bw	100		70	12	5.5	50
				BC	130		n.d.	n.d.	n.d.	25
BRO13	Miniera	Cambic Calcisol	Clayc, Stagnic, Ruptic	Ap	30	PLI	46	32	17.8	7
				2A	75	FAA	n.d.	n.d.	9.2	38
				2Bkg	110		16	45	36.3	55
Footnotes: local soil names are from [7]; Bedrocks names: MLL= Monte Morello Formation, (Upper Paleocene to Middle Eocene); PLI =: PLIb (Pliocene Poligenic Marine Conglomerate) and PLIs (Pliocene Marine Yellow Sandstone); PLE= Plio-Pleistocene fluviolacustrine deposits; FAA= Blue Shale Formation. Horizons - A: mineral horizon formed at surface, that exhibits accumulation of humified organic matte…
