# Supplementary material for: From vine to wine: Data on 87Sr/86Sr from rocks and soils as a geologic and pedologic characterisation of vineyards
Source: Data Brief. 2018 Mar 21;18:731–5. doi: 10.1016/j.dib.2018.03.078 (PMC5996348; doi:10.1016/j.dib.2018.03.078)
Supplement: Supplementary file 2 — Supplementary material Table 2: Chemical composition of major (wt.%) and trace elements (ppm) of bedrock samples. Sampling localities and geographical coordinates are also reported. [file mmc2.xls]

## Sheet: Data in Brief - Table 2
Table 2: Chemical composition of major (wt.%) and trace elements (ppm) of bedrock samples. Sampling localities and geographical coordinates are also reported.
Sample	MLL 1	MLL 2	MLL 3	PLIs	PLIb0	PLIb 1	PLIb 2	PLIb 3	PLIb 4	PLIb 5	PLIb 6	PLIb 7
Lithology	Limestone	Marly-limestone	Marl	Sand	Sand	Pebbles	Pebbles	Pebbles	Pebbles	Pebbles	Pebbles	bluish shale
Locality	Le Pecine	Le Pecine	Le Pecine	SP62	La Torricella	La Torricella	La Torricella	La Torricella	La Torricella	La Torricella	La Torricella	La Torricella
Latitude	43°23'05''N	43°23'05''N	43°23'05''N	43°21'29''N	43°22'57''N	43°22'57''N	43°22'57''N	43°22'57''N	43°22'57''N	43°22'57''N	43°22'57''N	43°22'56''N
Longitude	11°25'50''E	11°25'50''E	11°25'50''E	11°25'39''E	11°26'02''E	11°26'02''E	11°26'02''E	11°26'02''E	11°26'02''E	11°26'02''E	11°26'02''E	11°26'05''E
wt%
SiO2	26.11	25.43	26.31	51.4	53.37	26.47	5.31	16.65	30.6	55.43	60.7	62.13
Al2O3	3.13	3.53	3.34	9.28	7.14	2.36	0.33	1.16	0.91	4.21	2.47	17.72
Fe2O3tot	1.45	1.5	1.43	4.08	2.68	3.42	0.71	0.68	1.59	5.47	1.91	2.02
MnO	0.084	0.092	0.077	0.098	0.078	0.27	0.284	0.052	0.076	0.141	0.035	0.011
MgO	2.86	1.8	1.47	1.27	0.71	0.72	0.58	0.61	0.43	1.24	0.48	1.37
CaO	35.35	36.8	35.49	15.85	17.74	35.9	51.63	44.28	37.59	17.05	17.62	2.18
Na2O	0.11	0.11	0.07	1.24	1.22	0.08	0.03	0.04	0.02	0.39	0.28	0.3
K2O	0.44	0.48	0.52	1.23	1.11	0.2	0.05	0.1	0.07	0.34	0.23	2.79
TiO2	0.157	0.177	0.168	0.384	0.26	0.088	0.017	0.049	0.03	0.325	0.235	0.858
P2O5	0.23	0.28	0.25	0.1	0.06	0.13	0.05	0.08	0.05	0.06	0.07	0.03
LOI	28.81	30.05	29.89	14.92	15.53	29.07	39.98	35.04	29.02	14.98	14.48	9.22
Total	98.74	100.2	99.02	99.86	99.9	98.71	98.97	98.75	100.4	99.64	98.51	98.63
ppm
Sc	4	5	5	8	6	3	< 1	2	1	4	3	21
Be	< 1	< 1	< 1	2	1	< 1	< 1	< 1	< 1	< 1	< 1	3
V	51	57	52	72	39	20	7	13	11	29	25	143
Cr	70	70	70	120	70	30	< 20	20	20	50	90	170
Co	5	7	3	8	6	< 1	< 1	< 1	< 1	3	3	4
Ni	30	40	30	50	40	20	< 20	< 20	< 20	20	< 20	40
Cu	50	50	40	10	< 10	10	10	20	10	20	30	60
Zn	40	< 30	40	60	50	< 30	< 30	< 30	< 30	< 30	30	50
Ga	5	5	5	11	8	3	< 1	2	< 1	5	3	25
Ge	< 0.5	< 0.5	0.6	1.1	0.9	0.6	< 0.5	< 0.5	< 0.5	1.2	1	2.8
As	< 5	< 5	< 5	6	< 5	< 5	< 5	< 5	< 5	< 5	< 5	< 5
Rb	21	24	25	56	44	6	1	4	2	8	9	160
Sr	672	690	627	400	430	716	619	810	810	210	177	95
Y	18.7	20.5	20.3	17.5	19.5	14.7	6.7	9.9	11.3	13.1	12.9	21
Zr	34	38	37	112	87	21	7	14	12	116	85	135
Nb	4.4	4.7	4.9	7.3	4.8	1.6	0.4	1	0.6	4.4	3.3	15.7
Mo	< 2	< 2	< 2	< 2	< 2	< 2	< 2	< 2	< 2	< 2	4	3
Ag	< 0.5	< 0.5	< 0.5	< 0.5	< 0.5	< 0.5	< 0.5	< 0.5	< 0.5	< 0.5	< 0.5	< 0.5
In	< 0.1	< 0.1	< 0.1	< 0.1	< 0.1	< 0.1	< 0.1	< 0.1	< 0.1	< 0.1	< 0.1	< 0.1
Sn	< 1	< 1	< 1	1	1	< 1	< 1	< 1	< 1	< 1	< 1	4
Sb	< 0.2	0.3	< 0.2	< 0.2	< 0.2	< 0.2	< 0.2	< 0.2	< 0.2	< 0.2	0.3	0.2
Cs	1	1.2	1.3	2.2	1.4	0.3	< 0.1	0.2	< 0.1	0.3	0.5	10.2
Ba	164	391	177	192	201	249	70	48	94	405	720	510
La	15.7	17.6	17.4	19.8	15.8	9.46	3.89	7.85	7.46	14.6	14.4	43.4
Ce	17.7	19.9	19.5	39.9	28.4	18.2	5.56	10.3	9.99	28.3	25.1	80.3
Pr	3.45	3.7	3.77	4.78	3.65	2.53	0.81	1.69	1.38	3.54	3.6	9.5
Nd	13.3	14.9	14.3	17.3	13.6	10.4	2.89	6.41	5.66	12.8	12.6	32.2
Sm	2.61	3.14	2.78	3.43	2.77	2.62	0.62	1.23	1.2	2.58	2.57	5.88
Eu	0.662	0.733	0.731	0.847	0.664	0.877	0.155	0.321	0.391	0.547	0.535	1.25
Gd	2.85	3.15	3.15	3.54	2.88	2.78	0.75	1.45	1.59	2.44	2.45	4.58
Tb	0.44	0.45	0.49	0.55	0.46	0.42	0.12	0.22	0.24	0.38	0.39	0.73
Dy	2.72	2.84	2.86	3.24	2.72	2.26	0.8	1.34	1.38	2.32	2.22	4.47
Ho	0.54	0.58	0.58	0.59	0.51	0.41	0.16	0.27	0.28	0.42	0.43	0.87
Er	1.58	1.56	1.66	1.7	1.46	1.02	0.47	0.74	0.74	1.26	1.22	2.6
Tm	0.227	0.224	0.231	0.251	0.207	0.133	0.064	0.107	0.105	0.177	0.165	0.391
Yb	1.37	1.44	1.4	1.61	1.28	0.81	0.42	0.64	0.55	1.1	1.06	2.75
Lu	0.209	0.22	0.219	0.252	0.198	0.129	0.068	0.103	0.091	0.179	0.163	0.429
Hf	0.8	0.8	0.8	2.7	2	0.4	< 0.1	0.3	0.2	2.6	1.9	3.3
Ta	0.31	0.33	0.32	0.61	0.42	0.11	< 0.01	0.06	0.02	0.4	0.3	1.36
W	0.6	1.4	0.5	1.4	0.8	< 0.5	1	< 0.5	< 0.5	0.7	< 0.5	2.8
Tl	0.09	< 0.05	0.08	0.18	0.21	< 0.05	< 0.05	< 0.05	< 0.05	< 0.05	< 0.05	0.73
Pb	< 5	< 5	< 5	9	8	< 5	7	< 5	< 5	< 5	5	20
Bi	< 0.1	< 0.1	< 0.1	< 0.1	< 0.1	< 0.1	< 0.1	< 0.1	< 0.1	< 0.1	< 0.1	0.2
Th	2.28	2.43	2.44	5.93	4.75	1.45	0.28	0.96	0.53	4.22	2.76	13.9
U	1.29	1.38	1.39	1.56	1.29	1.23	1.2	1.59	1.16	2.28	0.95	3.5
