# Supplementary material for: From vine to wine: Data on 87Sr/86Sr from rocks and soils as a geologic and pedologic characterisation of vineyards
Source: Data Brief. 2018 Mar 21;18:731–5. doi: 10.1016/j.dib.2018.03.078 (PMC5996348; doi:10.1016/j.dib.2018.03.078)
Supplement: Supplementary file 3 — Supplementary material Table 3: Descriptive statistics calculated on each harvest point (mean, median, s.d., variance, minimum and maximum values, number of counts). Footnotes: (87Sr/86Sr)y is the annual isotope value obtained by the mean of 3 micro-vinifications of the same sampling point from the 3 representative vine plant/vine rows. Legend: s.d. = standard deviation obtained on the total measured Sr isotope values of the 3 samples; n.d. = not determined. Counts refer to the number of measurements (set of cylces). See text for details. [file mmc3.xls]

## Sheet: ESM4
Table 3: Descriptive statistics calculated on each harvest point (mean, median, s.d., variance, minimum and maximum values, number of counts)
WINES
	BRO1					BRO2					BRO4					BRO5
	(87Sr/86Sr)2008	(87Sr/86Sr)2009	(87Sr/86Sr)2010	(87Sr/86Sr)2011		(87Sr/86Sr)2008	(87Sr/86Sr)2009	(87Sr/86Sr)2010	(87Sr/86Sr)2011		(87Sr/86Sr)2008	(87Sr/86Sr)2009	(87Sr/86Sr)2010	(87Sr/86Sr)2011		(87Sr/86Sr)2008	(87Sr/86Sr)2009	(87Sr/86Sr)2010	(87Sr/86Sr)2011
Mean	0.708184	0.708177	0.708285	0.708276		0.708211	0.708203	0.70827	n.d.		0.708465	0.708428	0.70842	0.708542		0.708747	0.708772	0.708754	0.708765
Median	0.708176	0.70818	0.708283	0.708276		0.708213	0.708202	0.708273	n.d.		0.708465	0.708428	0.708431	0.708543		0.708748	0.708774	0.708753	0.708767
Standard Deviation (s.d.)	6.26764e-05	5.0298e-05	5.26253e-05	4.97804e-05		4.5954e-05	4.31878e-05	5.37275e-05	n.d.		5.14508e-05	5.05804e-05	0.000102205	4.02812e-05		4.19451e-05	4.30428e-05	4.16457e-05	4.22055e-05
Sample Variance	3.92833e-09	2.52989e-09	2.76942e-09	2.47809e-09		2.11177e-09	1.86518e-09	2.88664e-09	n.d.		2.64719e-09	2.55838e-09	1.04459e-08	1.62257e-09		1.75939e-09	1.85268e-09	1.73436e-09	1.7813e-09
Min	0.70804	0.708044	0.708059	0.708154		0.708092	0.708069	0.708137	n.d.		0.708323	0.708327	0.708083	0.708418		0.708631	0.708631	0.70863	0.708651
Max	0.708358	0.708343	0.708516	0.708421		0.708361	0.708359	0.708392	n.d.		0.708636	0.708562	0.708898	0.708679		0.708901	0.708885	0.708878	0.708872
Counts	360	360	349	360		360	360	360	n.d.		360	342	357	343		360	360	360	360
	BRO6					BRO8					BRO9					BRO10
	(87Sr/86Sr)2008	(87Sr/86Sr)2009	(87Sr/86Sr)2010	(87Sr/86Sr)2011		(87Sr/86Sr)2008	(87Sr/86Sr)2009	(87Sr/86Sr)2010	(87Sr/86Sr)2011		(87Sr/86Sr)2008	(87Sr/86Sr)2009	(87Sr/86Sr)2010	(87Sr/86Sr)2011		(87Sr/86Sr)2008	(87Sr/86Sr)2009	(87Sr/86Sr)2010	(87Sr/86Sr)2011
Mean	0.708339	0.708443	0.708526	n.d.		0.708556	0.708545	0.708498	n.d.		0.70901	0.709043	0.708889	n.d.		n.d.	0.708652	0.708554	n.d.
Median	0.708337	0.708454	0.708528	n.d.		0.708558	0.708542	0.7085	n.d.		0.709	0.709062	0.708898	n.d.		n.d.	0.708639	0.708549	n.d.
Standard Deviation (s.d.)	5.05447e-05	7.51471e-05	0.000108065	n.d.		5.17801e-05	4.97959e-05	7.11317e-05	n.d.		7.72041e-05	7.4119e-05	6.05445e-05	n.d.		n.d.	7.60247e-05	6.94532e-05	n.d.
Sample Variance	2.55477e-09	5.64709e-09	1.16779e-08	n.d.		2.68118e-09	2.47963e-09	5.05972e-09	n.d.		5.96047e-09	5.49363e-09	3.66564e-09	n.d.		n.d.	5.77976e-09	4.82374e-09	n.d.
Min	0.708214	0.708246	0.708006	n.d.		0.708405	0.708397	0.708284	n.d.		0.70882	0.708821	0.708693	n.d.		n.d.	0.708467	0.708272	n.d.
Max	0.708482	0.70862	0.708859	n.d.		0.708706	0.708746	0.708665	n.d.		0.709218	0.709193	0.709018	n.d.		n.d.	0.708831	0.708779	n.d.
Counts	360	360	355	n.d.		360	360	360	n.d.		360	360	239	n.d.		n.d.	360	340	n.d.
													da vedere insieme
	BRO11					BRO12					BRO13
	(87Sr/86Sr)2008	(87Sr/86Sr)2009	(87Sr/86Sr)2010	(87Sr/86Sr)2011		(87Sr/86Sr)2008	(87Sr/86Sr)2009	(87Sr/86Sr)2010	(87Sr/86Sr)2011		(87Sr/86Sr)2008	(87Sr/86Sr)2009	(87Sr/86Sr)2010	(87Sr/86Sr)2011
Mean	0.708355	0.708397	0.708417	0.708425		0.708641	0.708685	0.708725	n.d.		0.708673	0.708647	0.708683	0.708685
Median	0.708356	0.708398	0.70842	0.708426		0.70864	0.708685	0.708725	n.d.		0.708668	0.708647	0.708681	0.708683
Standard Deviation (s.d.)	4.23998e-05	4.3465e-05	5.05546e-05	4.32488e-05		4.16552e-05	4.97697e-05	4.98612e-05	n.d.		6.29237e-05	4.11794e-05	3.95879e-05	4.20143e-05
Sample Variance	1.79774e-09	1.8892e-09	2.55577e-09	1.87046e-09		1.73516e-09	2.47703e-09	2.48614e-09	n.d.		3.95939e-09	1.69575e-09	1.5672e-09	1.7652e-09
Min	0.708233	0.708277	0.708244	0.708299		0.708512	0.708538	0.708624	n.d.		0.708536	0.708528	0.708578	0.708579
Max	0.708461	0.708563	0.708558	0.708567		0.708752	0.70881	0.708861	n.d.		0.70882	0.708768	0.708776	0.708831
Counts	360	360	360	360		360	360	223	n.d.		240	360	240	360
SOIL
	BRO1		BRO4			BRO5		BRO9			BRO10		BRO11			BRO12		BRO13
	Labile fraction	Whole soil	Labile fraction	Whole soil		Labile fraction	Whole soil	Labile fraction	Whole soil		Labile fraction	Whole soil	Labile fraction	Whole soil		Labile fraction	Whole soil	Labile fraction	totale
Mean	0.708049	0.709368	0.708164	0.712808		0.708761	0.709991	0.709033	0.714973		0.7086	0.713948	0.708321	0.71012		0.708624	0.713433	0.708433	0.711408
Median	0.708049	0.709366	0.708165	0.712823		0.708762	0.709992	0.709037	0.714978		0.708597	0.713992	0.708323	0.710125		0.708631	0.713433	0.708434	0.711408
Standard Deviation (s.d.)	3.9625e-05	0.000105423	3.84206e-05	0.000106762		4.19224e-05	4.59085e-05	3.69358e-05	4.39628e-05		3.50293e-05	0.000363758	4.0313e-05	4.21339e-05		3.99496e-05	4.47726e-05	4.33569e-05	4.38701e-05
Sample Variance	1.57014e-09	1.1114e-08	1.47615e-09	1.13981e-08		1.75749e-09	2.10759e-09	1.36425e-09	1.93273e-09		1.22705e-09	1.3232e-07	1.62514e-09	1.77526e-09		1.59597e-09	2.00458e-09	1.87982e-09	1.92459e-09
Min	0.707956	0.708913	0.708061	0.712388		0.708654	0.709888	0.708934	0.71486		0.708516	0.711481	0.708211	0.710026		0.708538	0.713291	0.708322	0.711247
Max	0.708168	0.709665	0.708244	0.713031		0.708855	0.710105	0.70914	0.715081		0.708673	0.714443	0.708441	0.710208		0.708709	0.713542	0.708555	0.711525
Counts	120	120	120	80		120	120	120	120		120	60	119	120		120	120	120	120
SAP
	BRO1	BRO8	BRO9	BRO11		BRO13
Mean	0.708308	0.708583	0.708554	0.708401		0.70856
Median	0.708307	0.708583	0.708555	0.708401		0.708557
Standard Deviation (s.d.)	3.78989e-05	3.63263e-05	4.10653e-05	3.99219e-05		4.26805e-05
Sample Variance	1.43633e-09	1.3196e-09	1.68636e-09	1.59376e-09		1.82163e-09
Min	0.708208	0.708498	0.708465	0.708319		0.708463
Max	0.708408	0.708666	0.708667	0.708504		0.708696
Counts	120	120	120	120		120
Footnotes: (87Sr/86Sr)y is the annual isotope value obtained by the mean of 3 micro-vinification of the same sapling point from the 3 representative vine plant/vine row. Legend: sd = standard deviation at 68% confidence level obtained on the total measured Sr isotopes values of the 3 samples; n.d. = not determined. Counts refer to the number of measurements (set of cycles). See text for details.
